# Supplementary material for: Comparison of data‐acquisition methods for the identification and quantification of histone post‐translational modifications on a Q Exactive HF hybrid quadrupole Orbitrap mass spectrometer
Source: Rapid Commun Mass Spectrom. 2019 Apr 26;33(10):897–906. doi: 10.1002/rcm.8401 (PMC6519233; doi:10.1002/rcm.8401)
Supplement: Supplementary file 2 — Table S1: Supporting Information [file RCM-33-897-s002.xlsx]

## Sheet: Sheet1
DIA vw isolation list
isolation window (m/z)	loop count
115	1
19	4
26	2
9	1
5	11
10	1
5	56
9	1
14	1
19	1
24	3
49	1
50	1
