# Supplementary material for: Comparison of data‐acquisition methods for the identification and quantification of histone post‐translational modifications on a Q Exactive HF hybrid quadrupole Orbitrap mass spectrometer
Source: Rapid Commun Mass Spectrom. 2019 Apr 26;33(10):897–906. doi: 10.1002/rcm.8401 (PMC6519233; doi:10.1002/rcm.8401)
Supplement: Supplementary file 3 — Table S2: Supporting Information [file RCM-33-897-s003.xlsx]

## Sheet: Sheet1
PTM	Epiprofile 2.0	Mascot search
H3_3_8 unmod	x	x
H3_3_8 K4me1	x	x
H3_3_8 K4me2	x
H3_3_8 K4me3	x
H3_3_8 K4ac	x
KSTGGKAPR(H3_9_17)
H3_9_17 unmod	x	x
H3_9_17 K9me1	x	x
H3_9_17 K9me2	x	x
H3_9_17 K9me3	x	x
H3_9_17 K9ac	x	x
H3_9_17 K14ac	x	x
H3_9_17 K9me1K14ac	x	x
H3_9_17 K9me2K14ac	x	x
H3_9_17 K9me3K14ac	x	x
H3_9_17 K9acK14ac	x	x
H3_9_17 K9meK14me		x
KQLATKAAR(H3_18_26)
H3_18_26 unmod	x	x
H3_18_26 K23me1	x	x
H3_18_26 K18me1	x	x
H3_18_26 K18me1K23me1	x
H3_18_26 K18ac	x	x
H3_18_26 K23ac	x	x
H3_18_26 K18acK23ac	x	x
KSAPATGGVKKPHR(H3_27_40)
H3_27_40 unmod	x	x
H3_27_40 K36me1	x	x
H3_27_40 K27me1	x	x
H3_27_40 K27me2	x	x
H3_27_40 K36me2	x	x
H3_27_40 K27me3	x	x
H3_27_40 K36me3	x	x
H3_27_40 K27me2K36me1	x	x
H3_27_40 K27me1K36me2	x	x
H3_27_40 K27me1K36me1	x	x
H3_27_40 K27me3K36me1	x	x
H3_27_40 K27me1K36me3	x	x
H3_27_40 K27me2K36me2	x	x
H3_27_40 K27me3K36me2	x	x
H3_27_40 K27ac	x	x
H3_27-40 K27me2K36me3		x
H3_27_40 K27me3K36me3		x
YQKSTELLIR(H3_54_63)
H3_54_63 unmod	x	x
H3_54_63 K56me1	x
H3_54_63 K56me2	x
H3_54_63 K56me3	x
H3_54_63 K56ac	x	x
EIAQDFKTDLR(H3_73_83)
H3_73_83 unmod	x	x
H3_73_83 K79me1	x	x
H3_73_83 K79me2	x	x
H3_73_83 K79me3	x
H3_73_83 K79ac	x	x
VTIMPKDIQLAR(H3_117_128)
H3_117_128 unmod	x	x
H3_117_128 K122ac	x
GKGGKGLGKGGAKR(H4_4_17)
H4_4_17 unmod	x	x
H4_4_17 K5ac	x	x
H4_4_17 K8ac	x	x
H4_4_17 K12ac	x	x
H4_4_17 K16ac	x	x
H4_4_17 K5acK8ac	x	x
H4_4_17 K5acK12ac	x	x
H4_4_17 K5acK16ac	x	x
H4_4_17 K8acK12ac	x	x
H4_4_17 K8acK16ac	x	x
H4_4_17 K12acK16ac	x	x
H4_4_17 K5acK8acK12ac	x	x
H4_4_17 K5acK8acK16ac	x	x
H4_4_17 K5acK12acK16ac	x	x
H4_4_17 K8acK12acK16ac	x	x
H4_4_17 K5acK8acK12acK16ac	x	x
KVLR(H4_20_23)
H4_20_23 unmod	x
H4_20_23 K20me1	x
H4_20_23 K20me2	x
H4_20_23 K20me3	x
H4_20_23 K20ac	x
