# Supplementary material for: Comparison of data‐acquisition methods for the identification and quantification of histone post‐translational modifications on a Q Exactive HF hybrid quadrupole Orbitrap mass spectrometer
Source: Rapid Commun Mass Spectrom. 2019 Apr 26;33(10):897–906. doi: 10.1002/rcm.8401 (PMC6519233; doi:10.1002/rcm.8401)
Supplement: Supplementary file 4 — Table S3: Supporting Information [file RCM-33-897-s004.xlsx]

## Sheet: Sheet1
	DDA 120		DDA 60		DDA 30		DIA 60		DIA 30		DIAvw
H4 K4-17	-0.2543	-0.1696	-0.2979	-0.1393	-0.1936	-0.1676	-0.2226	-0.1856	-0.2622	-0.1563	-0.2285	-0.1426
H3K56	-0.006634	0.001886	-0.008924	0.005609	-0.003691	0.007096	-0.01164	0.006796	-0.01072	0.01309	0.02163	0.04091
H3 K56ac	-0.001951	0.001506	-0.00168	0.002194	-0.001335	0.001963	-0.002052	0.00201	-0.001458	0.003827	-0.002964	0.003979
H3 K18-23ac ac	0.007658	0.01508	0.007218	0.02065	0.00879	0.01134	0.002728	0.00849	0.008625	0.01323	0.00308	0.01112
H3K18-23ac	0.03826	0.06691	0.05021	0.08402	0.02975	0.08585	0.002763	0.06406	-0.04188	0.06292	0.001291	0.06027
H3K18-23 unmod	-0.115	-0.05546	-0.1192	-0.07698	-0.1106	-0.04752	-0.08484	-0.01079	-0.08336	0.02045	-0.07862	-0.02087
H4 K8K16ac	0.01604	0.02569	0.008761	0.02831	0.01571	0.01867	0.0109	0.01527	-0.004541	0.02536	0.00189	0.03301
H3K27ac	0.004594	0.006599	0.003899	0.006143	0.003247	0.01245	0.0002989	0.001677	-0.002286	0.003107	0.003557	0.005954
